# Supplementary material for: Towards effective cystic fibrosis gene therapy by optimizing prime editing and pulmonary-targeted LNPs
Source: Front Syst Biol. 2025 Dec 3;5:1603749. doi: 10.3389/fsysb.2025.1603749 (PMC12710416; doi:10.3389/fsysb.2025.1603749)
Supplement: Supplementary file 2 [file DataSheet1.xlsx]

## Sheet: table 1
Supplementary Material; Lange et al.; Towards effective cystic fibrosis gene therapy by optimizing prime editing and pulmonary-targeted LNPs
Supplementary Table 1. Overview of ordered plasmids, gene syntheses, and derived cloned constructs. The table provides a summary of all ordered plasmids and gene synthesis products, as well as the resulting cloned constructs generated from these materials. Further details include antibiotic resistance, construct size, relevant restriction sites, and a brief description of each entry.
Name	Recommended Short	Aliases	Resistance	Size [bp]	Restrictions	Link	cloning validated by sequencing	Description
Plasmids from Addgene
pDAS12124_PEAR-GFP-preedited	pPEAR+	pDas12124	Kanamycin	5528	NheI&XhoI: Backbone for target region variation 3983 bp	https://www.addgene.org/177179/	.	Reporter plasmid for sensitive detection and optimization of prime editing using eGFP in human cells, variant that is already edited so that eGFP signal can be detected
pDAS12489_PEAR-GFP_2in1_2.0	pPEAR2in1	pDAS12489	Ampicillin	4683		https://www.addgene.org/177186/	.	Plasmid featuring the Reporter plasmid for sensitive detection and optimization of prime editing using eGFP in human cells, as well as a pegRNA casette targeting the reporter itself
pU6-pegRNA-GG-acceptor	ppegRNA		Ampicillin	3004	BsaI: Backbone for pegRNA cloning 2183	https://www.addgene.org/132777/	.	Plasmid for cloning and subsequent expression of pegRNA constructs in human cells
pCMV-PE6c	pPE6c		Ampicillin	9279	SapI&NotI: Backbone for PreCyse 2793 bp	Addgene: pCMV-PE6c	.	Plasmid for expression of prime editor PE6c (for testing of prime editing, use as backbone for PreCyse PE as well as as template for amplifying PE6c RT)
Plasmids from Working Groups
pZMB0938		pUC19_full ITR_mVenusGOI	Ampicillin	4928				Plasmid for expression of mVensus under CMV promoter in human cells (DNA)
Gene Syntheses
GFP-GGTdel			none	1594				Sequence mimicking the genomic target region for editing of the F508d mutation for construction of the pPEAR_CFTR reporter plasmid
Cloned Plasmids
pDAS12124_PEAR-GFP-GGTdel-CFTR	pPEAR_CFTR	pDas12124+IDT	Kanamycin	5525			✓	pDAS12124_PEAR-GFP Plasmid carrying modifications to be a comparable target for prime editing to CFTR F508del
pU6-pegRNA01	pegRNA_PEAR_1		Ampicillin	2330			✓	Plasmid for expression of prime editing gRNA targeting pDAS12124_PEAR-GFP-GGTdel-CFTR (no Silent Edits, no trevopreQ1, RTT 33 bp, PBS 17 bp) in human cells
pU6-pegRNA02	pegRNA_PEAR_2		Ampicillin	2330			✓	Plasmid for expression of prime editing gRNA targeting pDAS12124_PEAR-GFP-GGTdel-CFTR (Silent Edits, no trevopreQ1, RTT 33 bp, PBS 17 bp) in human cells
pU6-pegRNA03	pegRNA_PEAR_3		Ampicillin	2360			✓	Plasmid for expression of prime editing gRNA targeting pDAS12124_PEAR-GFP-GGTdel-CFTR (no Silent Edits, trevopreQ1, RTT 27 bp, PBS 16 bp) in human cells
pU6-pegRNA04	pegRNA_PEAR_4		Ampicillin	2360			✓	Plasmid for expression of prime editing gRNA targeting pDAS12124_PEAR-GFP-GGTdel-CFTR (Silent Edits, trevopreQ1, RTT 27 bp, PBS 16 bp) in human cells
pU6-pegRNA05	pegRNA_PEAR_5		Ampicillin	2361			✓	Plasmid for expression of prime editing gRNA targeting pDAS12124_PEAR-GFP-GGTdel-CFTR (no Silent Edits, trevopreQ1, RTT 27 bp, PBS 17 bp) in human cells
pU6-pegRNA06	pegRNA_PEAR_6		Ampicillin	2361			✓	Plasmid for expression of prime editing gRNA targeting pDAS12124_PEAR-GFP-GGTdel-CFTR (Silent Edits, trevopreQ1, RTT 27 bp, PBS 17 bp) in human cells
pU6-pegRNA07	pegRNA_PEAR_7		Ampicillin	2363			✓	Plasmid for expression of prime editing gRNA targeting pDAS12124_PEAR-GFP-GGTdel-CFTR (no Silent Edits, trevopreQ1, RTT 30 bp, PBS 16 bp) in human cells
pU6-pegRNA08	pegRNA_PEAR_8		Ampicillin	2363			✓	Plasmid for expression of prime editing gRNA targeting pDAS12124_PEAR-GFP-GGTdel-CFTR (Silent Edits, trevopreQ1, RTT 30 bp, PBS 16 bp) in human cells
pU6-pegRNA09	pegRNA_PEAR_9		Ampicillin	2364			✓	Plasmid for expression of prime editing gRNA targeting pDAS12124_PEAR-GFP-GGTdel-CFTR (no Silent Edits, trevopreQ1, RTT 30 bp, PBS 17 bp) in human cells
pU6-pegRNA10	pegRNA_PEAR_10		Ampicillin	2364			✓	Plasmid for expression of prime editing gRNA targeting pDAS12124_PEAR-GFP-GGTdel-CFTR (Silent Edits, trevopreQ1, RTT 30 bp, PBS 17 bp) in human cells
pU6-pegRNA11	pegRNA_PEAR_11		Ampicillin	2366			✓	Plasmid for expression of prime editing gRNA targeting pDAS12124_PEAR-GFP-GGTdel-CFTR (no Silent Edits, trevopreQ1, RTT 33 bp, PBS 16 bp) in human cells
pU6-pegRNA12	pegRNA_PEAR_12		Ampicillin	2366			✓	Plasmid for expression of prime editing gRNA targeting pDAS12124_PEAR-GFP-GGTdel-CFTR (Silent Edits, trevopreQ1, RTT 33 bp, PBS 16 bp) in human cells

## Sheet: table 2
Supplementary Table 2. Overview of all relevant primers that have been utilized for the context of cloning and sequencing. It includes additional information on their specific applications and details including GC content, melting temperature, annealing temperature and the corresponding products generated.
Experiment	No	Short	Trivial Name	Locus of Amplificate	fw/rv	Sequence (5' -> 3')	MW (mg/mol)	Mol (nmol)	Tm 1 (°C)	length (nt)	GC (%)	Tm (°C) acc. to NEB*		Annealing (°C) acc. to NEB*		length of PCR product (bp)	Primary use	Secondary Uses	Information about the Product
				(see Plasmids&Gene Syntheses)								binding region	full primer	binding region	full primer
Genomic CFTR sequencing	1	SEQ01	CFTR_fw	genomic CFTR	F	TCTGCTTAGGATGATAATTGGAGG	7463	25.8	57.9	24	42	64		64		448	amplification of genomic CFTR surrounding F508 CTT deletion
	2	SEQ02	CFTR_rv		R	GCTTCTTAAAGCATAGGTCATGTG	7383	30.9	58.2	24	42	63
	3	SEQ19	p2in1_seq_1	pU6-pegRNA-GG-acceptor	F	GCGCACATTTCCCCGAAAAG	6071	27.1	60.7	20	55	68		69		appr. 600	sequencing for pU6-pegRNA-GG-acceptor (validation of correct pegRNA cloning)	sequencing for pCMV-GtFz1
	4	SEQ21	pRNA_seq_1		F	CAGCAACGCGGCCTTTTTAC	6053	24.5	61.0	20	55	68					sequencing for pU6-pegRNA-GG-acceptor (validation of correct pegRNA cloning)	sequencing for pCMV-GtFz1, sequencing for pDAS12489_PEAR-GFP_2in1_2.0
reporter plasmid cloning	5	CLN05	eGFP1_fw	pDAS12124_PEAR-GFP-preedited	F	GTTTAGTGAACCGTCAGATCCG	6750	27.6	59.1	22	50	65		66		351	amplification of first eGFP exon in pDAS12124_PEAR-GFP-preedited	pDAS12124_PEAR-GFP-preedited/pDAS12489_PEAR-GFP_2in1_2.0	the product has 20 bp upstream overhang to the pDAS12124_PEAR-GFP-preedited plasmid (digested with NheI and XhoI) and downstream to the second product
	6	CLN06	eGFP1_rv+var		R	CTATATTCATCATAGGAAACACTTTGAACATATCCTTCTGGCATGGCGGACTTGAAG	17525	22.8	58.8	57	40	76
	7	CLN07	eGFP2_fw+var		F	GTTCAAAGTGTTTCCTATGATGAATATAGATACAGATTTAGTTAAAATATGGGAAAGTTTAAAAGAAGG	21495	13.7	58.6	69	28	71		67		1271	amplification of Vim Intron and second eGFP exon in pDAS12124_PEAR-GFP-preedited		the product has 20 bp downstream overhang to the pDAS12124_PEAR-GFP-preedited plasmid (digested with NheI and XhoI) and upstream to the second product
	8	CLN08	eGFP2_rv		R	TGCAGAATTCGAAGCTTGAGC	6470	24.4	59.5	21	48	66
	9	CLN05	eGFP1_fw		F	GTTTAGTGAACCGTCAGATCCG	6750	27.6	59.1	22	50	65		66		1622	amplification of Vim Intron and second eGFP exon in pDAS12124_PEAR-GFP-preedited GESAMT	amplification of IDT Fragment
	10	CLN08	eGFP2_rv		R	TGCAGAATTCGAAGCTTGAGC	6470	24.4	59.5	21	48	66

## Sheet: table 3
Supplementary Table 3. Summarization of all designed pegRNA oligonucleotides, providing comprehensive details on their architectural composition, length, and sequence.
Experiment	No	Short	Trivial Name	fw/rv	Sequence (5' -> 3')	MW (mg/mol)	Mol (nmol)	length (nt)	resulting pegRNA					complete pegRNA DNA sequence	length [bp]
									No	silent edits	RTT lenght	PBS length	trevopreQ1
PEAR target	1	PRR01	scaffold_fw	F	GCTAGAAATAGCAAGTTAAAATAAGGCTAGTCCGTTATCAACTTGAAAAAGTGGCACCGAGTCG	19833	20.7	64
	2	PRR02	scaffold_rv	R	GCACCGACTCGGTGCCACTTTTTCAAGTTGATAACGGACTAGCCTTATTTTAACTTGCTATTTC	19568	15.9	64
	3	PRR03	sgRNA_fw	F	CACCGTCTGTATCTATATTCATCATGTTTTAGA	10043	36	33
	4	PRR04	sgRNA_rv	R	TAGCTCTAAAACATGATGAATATAGATACAGAC	10162	40	33
	5	PRR09	RTT27-PBS16+tevopreQ1_fw	F	GTGCGATATGTTCAGGTAAGTGTTTCATATGATGAATATAGATACAGCGCGGTTCTATCTAGTTACGCGTTAAACCAACTAGAA	26005	16.7	84	1P	n	27	16	y	TCTGTATCTATATTCATCATGTTTTAGAGCTAGAAATAGCAAGTTAAAATAAGGCTAGTCCGTTATCAACTTGAAAAAGTGGCACCGAGTCGGTGCGATATGTTCAGGTAAGTGTTTCATATGATGAATATAGATACAGCGCGGTTCTATCTAGTTACGCGTTAAACCAACTAGAATTTTTTT	183
	6	PRR10	RTT27-PBS16+tevopreQ1_rv	R	AAAATTCTAGTTGGTTTAACGCGTAACTAGATAGAACCGCGCTGTATCTATATTCATCATATGAAACACTTACCTGAACATATC	25797	16	84
	7	PRR11	RTT27-PBS16+tevopreQ1+SE_fw	F	GTGCGATATGTTCAGGTAAGTGTGTCATACGATGAATATAGATACAGCGCGGTTCTATCTAGTTACGCGTTAAACCAACTAGAA	26015	10.6	84	2P	y	27	16	y	TCTGTATCTATATTCATCATGTTTTAGAGCTAGAAATAGCAAGTTAAAATAAGGCTAGTCCGTTATCAACTTGAAAAAGTGGCACCGAGTCGGTGCGATATGTTCAGGTAAGTGTGTCATACGATGAATATAGATACAGCGCGGTTCTATCTAGTTACGCGTTAAACCAACTAGAATTTTTTT	183
	8	PRR12	RTT27-PBS16+tevopreQ1+SE_rv	R	AAAATTCTAGTTGGTTTAACGCGTAACTAGATAGAACCGCGCTGTATCTATATTCATCGTATGACACACTTACCTGAACATATC	25789	15.6	84
	9	PRR13	RTT27-PBS17+tevopreQ1_fw	F	GTGCGATATGTTCAGGTAAGTGTTTCATATGATGAATATAGATACAGACGCGGTTCTATCTAGTTACGCGTTAAACCAACTAGAA	26318	18.4	85	3P	n	27	17	y	TCTGTATCTATATTCATCATGTTTTAGAGCTAGAAATAGCAAGTTAAAATAAGGCTAGTCCGTTATCAACTTGAAAAAGTGGCACCGAGTCGGTGCGATATGTTCAGGTAAGTGTTTCATATGATGAATATAGATACAGACGCGGTTCTATCTAGTTACGCGTTAAACCAACTAGAATTTTTTT	184
	10	PRR14	RTT27-PBS17+tevopreQ1_rv	R	AAAATTCTAGTTGGTTTAACGCGTAACTAGATAGAACCGCGTCTGTATCTATATTCATCATATGAAACACTTACCTGAACATATC	26101	18.3	85
	11	PRR15	RTT27-PBS17+tevopreQ1+SE_fw	F	GTGCGATATGTTCAGGTAAGTGTGTCATACGATGAATATAGATACAGACGCGGTTCTATCTAGTTACGCGTTAAACCAACTAGAA	26328	16.2	85	4P	y	27	17	y	TCTGTATCTATATTCATCATGTTTTAGAGCTAGAAATAGCAAGTTAAAATAAGGCTAGTCCGTTATCAACTTGAAAAAGTGGCACCGAGTCGGTGCGATATGTTCAGGTAAGTGTGTCATACGATGAATATAGATACAGACGCGGTTCTATCTAGTTACGCGTTAAACCAACTAGAATTTTTTT	184
	12	PRR16	RTT27-PBS17+tevopreQ1+SE_rv	R	AAAATTCTAGTTGGTTTAACGCGTAACTAGATAGAACCGCGTCTGTATCTATATTCATCGTATGACACACTTACCTGAACATATC	26093	16.8	85
	13	PRR17	RTT30-PBS16+tevopreQ1_fw	F	GTGCAAGGATATGTTCAGGTAAGTGTTTCATATGATGAATATAGATACAGCGCGGTTCTATCTAGTTACGCGTTAAACCAACTAGAA	26960	17.1	87	5P	n	30	16	y	TCTGTATCTATATTCATCATGTTTTAGAGCTAGAAATAGCAAGTTAAAATAAGGCTAGTCCGTTATCAACTTGAAAAAGTGGCACCGAGTCGGTGCAAGGATATGTTCAGGTAAGTGTTTCATATGATGAATATAGATACAGCGCGGTTCTATCTAGTTACGCGTTAAACCAACTAGAATTTTTTT	186
	14	PRR18	RTT30-PBS16+tevopreQ1_rv	R	AAAATTCTAGTTGGTTTAACGCGTAACTAGATAGAACCGCGCTGTATCTATATTCATCATATGAAACACTTACCTGAACATATCCTT	26694	18.6	87
	15	PRR19	RTT30-PBS16+tevopreQ1+SE_fw	F	GTGCAAGGATATGTTCAGGTAAGTGTGTCATACGATGAATATAGATACAGCGCGGTTCTATCTAGTTACGCGTTAAACCAACTAGAA	26970	16.9	87	6P	y	30	16	y	TCTGTATCTATATTCATCATGTTTTAGAGCTAGAAATAGCAAGTTAAAATAAGGCTAGTCCGTTATCAACTTGAAAAAGTGGCACCGAGTCGGTGCAAGGATATGTTCAGGTAAGTGTGTCATACGATGAATATAGATACAGCGCGGTTCTATCTAGTTACGCGTTAAACCAACTAGAATTTTTTT	186
	16	PRR20	RTT30-PBS16+tevopreQ1+SE_rv	R	GTGCAAGGATATGTTCAGGTAAGTGTGTCATACGATGAATATAGATACAGCGCGGTTCTATCTAGTTACGCGTTAAACCAACTAGAA	26686	18.6	87
	17	PRR21	RTT30-PBS17+tevopreQ1_fw	F	GTGCAAGGATATGTTCAGGTAAGTGTGTCATACGATGAATATAGATACAGCGCGGTTCTATCTAGTTACGCGTTAAACCAACTAGAA	27274	17.1	88	7P	n	30	17	y	TCTGTATCTATATTCATCATGTTTTAGAGCTAGAAATAGCAAGTTAAAATAAGGCTAGTCCGTTATCAACTTGAAAAAGTGGCACCGAGTCGGTGCAAGGATATGTTCAGGTAAGTGTTTCATATGATGAATATAGATACAGACGCGGTTCTATCTAGTTACGCGTTAAACCAACTAGAATTTTTTT	187
	18	PRR22	RTT30-PBS17+tevopreQ1_rv	R	GTGCAAGGATATGTTCAGGTAAGTGTGTCATACGATGAATATAGATACAGCGCGGTTCTATCTAGTTACGCGTTAAACCAACTAGAA	26998	15.4	88
	19	PRR23	RTT30-PBS17+tevopreQ1+SE_fw	F	GTGCAAGGATATGTTCAGGTAAGTGTGTCATACGATGAATATAGATACAGCGCGGTTCTATCTAGTTACGCGTTAAACCAACTAGAA	27284	10.1	88	8P	y	30	17	y	TCTGTATCTATATTCATCATGTTTTAGAGCTAGAAATAGCAAGTTAAAATAAGGCTAGTCCGTTATCAACTTGAAAAAGTGGCACCGAGTCGGTGCAAGGATATGTTCAGGTAAGTGTGTCATACGATGAATATAGATACAGACGCGGTTCTATCTAGTTACGCGTTAAACCAACTAGAATTTTTTT	187
	20	PRR24	RTT30-PBS17+tevopreQ1+SE_rv	R	GTGCAAGGATATGTTCAGGTAAGTGTGTCATACGATGAATATAGATACAGCGCGGTTCTATCTAGTTACGCGTTAAACCAACTAGAA	26990	17	88
	21	PRR25	RTT33-PBS16+tevopreQ1_fw	F	GTGCAAGGATATGTTCAGGTAAGTGTGTCATACGATGAATATAGATACAGCGCGGTTCTATCTAGTTACGCGTTAAACCAACTAGAA	27892	14.4	90	9P	n	33	16	y	TCTGTATCTATATTCATCATGTTTTAGAGCTAGAAATAGCAAGTTAAAATAAGGCTAGTCCGTTATCAACTTGAAAAAGTGGCACCGAGTCGGTGCCAGAAGGATATGTTCAGGTAAGTGTTTCATATGATGAATATAGATACAGCGCGGTTCTATCTAGTTACGCGTTAAACCAACTAGAATTTTTTT	189
	22	PRR26	RTT33-PBS16+tevopreQ1_rv	R	GTGCAAGGATATGTTCAGGTAAGTGTGTCATACGATGAATATAGATACAGCGCGGTTCTATCTAGTTACGCGTTAAACCAACTAGAA	27617	15.6	90
	23	PRR27	RTT33-PBS16+tevopreQ1+SE_fw	F	GTGCAAGGATATGTTCAGGTAAGTGTGTCATACGATGAATATAGATACAGCGCGGTTCTATCTAGTTACGCGTTAAACCAACTAGAA	27902	16.7	90	10P	y	33	16	y	TCTGTATCTATATTCATCATGTTTTAGAGCTAGAAATAGCAAGTTAAAATAAGGCTAGTCCGTTATCAACTTGAAAAAGTGGCACCGAGTCGGTGCCAGAAGGATATGTTCAGGTAAGTGTGTCATACGATGAATATAGATACAGCGCGGTTCTATCTAGTTACGCGTTAAACCAACTAGAATTTTTTT	189
	24	PRR28	RTT33-PBS16+tevopreQ1+SE_rv	R	GTGCAAGGATATGTTCAGGTAAGTGTGTCATACGATGAATATAGATACAGCGCGGTTCTATCTAGTTACGCGTTAAACCAACTAGAA	27609	14.6	90
	25	PRR29	RTT33-PBS17+tevopreQ1_fw	F	GTGCAAGGATATGTTCAGGTAAGTGTGTCATACGATGAATATAGATACAGCGCGGTTCTATCTAGTTACGCGTTAAACCAACTAGAA	28205	17	91	11P	n	33	17	y	TCTGTATCTATATTCATCATGTTTTAGAGCTAGAAATAGCAAGTTAAAATAAGGCTAGTCCGTTATCAACTTGAAAAAGTGGCACCGAGTCGGTGCCAGAAGGATATGTTCAGGTAAGTGTTTCATATGATGAATATAGATACAGACGCGGTTCTATCTAGTTACGCGTTAAACCAACTAGAATTTTTTT	190
	26	PRR30	RTT33-PBS17+tevopreQ1_rv	R	GTGCAAGGATATGTTCAGGTAAGTGTGTCATACGATGAATATAGATACAGCGCGGTTCTATCTAGTTACGCGTTAAACCAACTAGAA	27921	10.3	91
	27	PRR31	RTT33-PBS17+tevopreQ1+SE_fw	F	GTGCAAGGATATGTTCAGGTAAGTGTGTCATACGATGAATATAGATACAGCGCGGTTCTATCTAGTTACGCGTTAAACCAACTAGAA	28215	16.8	91	12P	y	33	17	y	TCTGTATCTATATTCATCATGTTTTAGAGCTAGAAATAGCAAGTTAAAATAAGGCTAGTCCGTTATCAACTTGAAAAAGTGGCACCGAGTCGGTGCCAGAAGGATATGTTCAGGTAAGTGTGTCATACGATGAATATAGATACAGACGCGGTTCTATCTAGTTACGCGTTAAACCAACTAGAATTTTTTT	190
	28	PRR32	RTT33-PBS17+tevopreQ1+SE_rv	R	GTGCAAGGATATGTTCAGGTAAGTGTGTCATACGATGAATATAGATACAGCGCGGTTCTATCTAGTTACGCGTTAAACCAACTAGAA	27913	16.1	91
genomic target	29	PRC05	RTT27-PBS16+tevopreQ1_fw	F	GTGCAAAATATCATCTTTGGTGTTTCATATGATGAATATAGATACAGCGCGGTTCTATCTAGTTACGCGTTAAACCAACTAGAA	25924	18.1	84	1G	n	27	16	y	TCTGTATCTATATTCATCATGTTTTAGAGCTAGAAATAGCAAGTTAAAATAAGGCTAGTCCGTTATCAACTTGAAAAAGTGGCACCGAGTCGGTGCAAAATATCATCTTTGGTGTTTCATATGATGAATATAGATACAGCGCGGTTCTATCTAGTTACGCGTTAAACCAACTAGAATTTTTTT	183
	30	PRC06	RTT27-PBS16+tevopreQ1_rv	R	AAAATTCTAGTTGGTTTAACGCGTAACTAGATAGAACCGCGCTGTATCTATATTCATCATATGAAACACCAAAGATGATATTTT	25876	16.1	84
	31	PRC07	RTT27-PBS16+tevopreQ1+SE_fw	F	GTGCAAAATATCATCTTTGGTGTGTCATACGATGAATATAGATACAGCGCGGTTCTATCTAGTTACGCGTTAAACCAACTAGAA	25934	18.4	84	2G	y	27	16	y	TCTGTATCTATATTCATCATGTTTTAGAGCTAGAAATAGCAAGTTAAAATAAGGCTAGTCCGTTATCAACTTGAAAAAGTGGCACCGAGTCGGTGCAAAATATCATCTTTGGTGTGTCATACGATGAATATAGATACAGCGCGGTTCTATCTAGTTACGCGTTAAACCAACTAGAATTTTTTT	183
	32	PRC08	RTT27-PBS16+tevopreQ1+SE_rv	R	AAAATTCTAGTTGGTTTAACGCGTAACTAGATAGAACCGCGCTGTATCTATATTCATCGTATGACACACCAAAGATGATATTTT	25868	19.1	84
	33	PRC09	RTT27-PBS17+tevopreQ1_fw	F	GTGCAAAATATCATCTTTGGTGTTTCATATGATGAATATAGATACAGACGCGGTTCTATCTAGTTACGCGTTAAACCAACTAGAA	26237	18.5	85	3G	n	27	17	y	TCTGTATCTATATTCATCATGTTTTAGAGCTAGAAATAGCAAGTTAAAATAAGGCTAGTCCGTTATCAACTTGAAAAAGTGGCACCGAGTCGGTGCAAAATATCATCTTTGGTGTTTCATATGATGAATATAGATACAGACGCGGTTCTATCTAGTTACGCGTTAAACCAACTAGAATTTTTTT	184
	34	PRC10	RTT27-PBS17+tevopreQ1_rv	R	AAAATTCTAGTTGGTTTAACGCGTAACTAGATAGAACCGCGTCTGTATCTATATTCATCATATGAAACACCAAAGATGATATTTT	26180	17.6	85
	35	PRC11	RTT27-PBS17+tevopreQ1+SE_fw	F	GTGCAAAATATCATCTTTGGTGTGTCATACGATGAATATAGATACAGACGCGGTTCTATCTAGTTACGCGTTAAACCAACTAGAA	26247	18.8	85	4G	y	27	17	y	TCTGTATCTATATTCATCATGTTTTAGAGCTAGAAATAGCAAGTTAAAATAAGGCTAGTCCGTTATCAACTTGAAAAAGTGGCACCGAGTCGGTGCAAAATATCATCTTTGGTGTGTCATACGATGAATATAGATACAGACGCGGTTCTATCTAGTTACGCGTTAAACCAACTAGAATTTTTTT	184
	36	PRC12	RTT27-PBS17+tevopreQ1+SE_rv	R	AAAATTCTAGTTGGTTTAACGCGTAACTAGATAGAACCGCGTCTGTATCTATATTCATCGTATGACACACCAAAGATGATATTTT	26172	16.2	85
	37	PRC13	RTT30-PBS16+tevopreQ1_fw	F	GTGCAAGAAAATATCATCTTTGGTGTTTCATATGATGAATATAGATACAGCGCGGTTCTATCTAGTTACGCGTTAAACCAACTAGAA	26879	17.9	87	5G	n	30	16	y	TCTGTATCTATATTCATCATGTTTTAGAGCTAGAAATAGCAAGTTAAAATAAGGCTAGTCCGTTATCAACTTGAAAAAGTGGCACCGAGTCGGTGCAAGAAAATATCATCTTTGGTGTTTCATATGATGAATATAGATACAGCGCGGTTCTATCTAGTTACGCGTTAAACCAACTAGAATTTTTTT	186
	38	PRC14	RTT30-PBS16+tevopreQ1_rv	R	AAAATTCTAGTTGGTTTAACGCGTAACTAGATAGAACCGCGCTGTATCTATATTCATCATATGAAACACCAAAGATGATATTTTCTT	26773	18.1	87
	39	PRC15	RTT30-PBS16+tevopreQ1+SE_fw	F	GTGCAAGAAAATATCATCTTTGGTGTGTCATACGATGAATATAGATACAGCGCGGTTCTATCTAGTTACGCGTTAAACCAACTAGAA	26889	17.5	87	6G	y	30	16	y	TCTGTATCTATATTCATCATGTTTTAGAGCTAGAAATAGCAAGTTAAAATAAGGCTAGTCCGTTATCAACTTGAAAAAGTGGCACCGAGTCGGTGCAAGAAAATATCATCTTTGGTGTGTCATACGATGAATATAGATACAGCGCGGTTCTATCTAGTTACGCGTTAAACCAACTAGAATTTTTTT	186
	40	PRC16	RTT30-PBS16+tevopreQ1+SE_rv	R	AAAATTCTAGTTGGTTTAACGCGTAACTAGATAGAACCGCGCTGTATCTATATTCATCGTATGACACACCAAAGATGATATTTTCTT	26765	18.1	87
	41	PRC17	RTT30-PBS17+tevopreQ1_fw	F	GTGCAAGAAAATATCATCTTTGGTGTTTCATATGATGAATATAGATACAGACGCGGTTCTATCTAGTTACGCGTTAAACCAACTAGAA	27193	17.8	88	7G	n	30	17	y	TCTGTATCTATATTCATCATGTTTTAGAGCTAGAAATAGCAAGTTAAAATAAGGCTAGTCCGTTATCAACTTGAAAAAGTGGCACCGAGTCGGTGCAAGAAAATATCATCTTTGGTGTTTCATATGATGAATATAGATACAGACGCGGTTCTATCTAGTTACGCGTTAAACCAACTAGAATTTTTTT	187
	42	PRC18	RTT30-PBS17+tevopreQ1_rv	R	AAAATTCTAGTTGGTTTAACGCGTAACTAGATAGAACCGCGTCTGTATCTATATTCATCATATGAAACACCAAAGATGATATTTTCTT	27077	18	88
	43	PRC19	RTT30-PBS17+tevopreQ1+SE_fw	F	GTGCAAGAAAATATCATCTTTGGTGTGTCATACGATGAATATAGATACAGACGCGGTTCTATCTAGTTACGCGTTAAACCAACTAGAA	27203	18	88	8G	y	30	17	y	TCTGTATCTATATTCATCATGTTTTAGAGCTAGAAATAGCAAGTTAAAATAAGGCTAGTCCGTTATCAACTTGAAAAAGTGGCACCGAGTCGGTGCAAGAAAATATCATCTTTGGTGTGTCATACGATGAATATAGATACAGACGCGGTTCTATCTAGTTACGCGTTAAACCAACTAGAATTTTTTT	187
	44	PRC20	RTT30-PBS17+tevopreQ1+SE_rv	R	AAAATTCTAGTTGGTTTAACGCGTAACTAGATAGAACCGCGTCTGTATCTATATTCATCGTATGACACACCAAAGATGATATTTTCTT	27069	18.3	88
	45	PRC21	RTT33-PBS16+tevopreQ1_fw	F	GTGCTTAAAGAAAATATCATCTTTGGTGTTTCATATGATGAATATAGATACAGCGCGGTTCTATCTAGTTACGCGTTAAACCAACTAGAA	27801	15.8	90	9G	n	33	16	y	TCTGTATCTATATTCATCATGTTTTAGAGCTAGAAATAGCAAGTTAAAATAAGGCTAGTCCGTTATCAACTTGAAAAAGTGGCACCGAGTCGGTGCTTAAAGAAAATATCATCTTTGGTGTTTCATATGATGAATATAGATACAGCGCGGTTCTATCTAGTTACGCGTTAAACCAACTAGAATTTTTTT	189
	46	PRC22	RTT33-PBS16+tevopreQ1_rv	R	AAAATTCTAGTTGGTTTAACGCGTAACTAGATAGAACCGCGCTGTATCTATATTCATCATATGAAACACCAAAGATGATATTTTCTTTAA	27704	17.8	90
	47	PRC23	RTT33-PBS16+tevopreQ1+SE_fw	F	GTGCTTAAAGAAAATATCATCTTTGGTGTGTCATACGATGAATATAGATACAGCGCGGTTCTATCTAGTTACGCGTTAAACCAACTAGAA	27811	17.5	90	10G	y	33	16	y	TCTGTATCTATATTCATCATGTTTTAGAGCTAGAAATAGCAAGTTAAAATAAGGCTAGTCCGTTATCAACTTGAAAAAGTGGCACCGAGTCGGTGCTTAAAGAAAATATCATCTTTGGTGTGTCATACGATGAATATAGATACAGCGCGGTTCTATCTAGTTACGCGTTAAACCAACTAGAATTTTTTT	189
	48	PRC24	RTT33-PBS16+tevopreQ1+SE_rv	R	AAAATTCTAGTTGGTTTAACGCGTAACTAGATAGAACCGCGCTGTATCTATATTCATCGTATGACACACCAAAGATGATATTTTCTTTAA	27696	16.7	90
	49	PRC25	RTT33-PBS17+tevopreQ1_fw	F	GTGCTTAAAGAAAATATCATCTTTGGTGTTTCATATGATGAATATAGATACAGACGCGGTTCTATCTAGTTACGCGTTAAACCAACTAGAA	28114	15.7	91	11G	n	33	17	y	TCTGTATCTATATTCATCATGTTTTAGAGCTAGAAATAGCAAGTTAAAATAAGGCTAGTCCGTTATCAACTTGAAAAAGTGGCACCGAGTCGGTGCTTAAAGAAAATATCATCTTTGGTGTTTCATATGATGAATATAGATACAGACGCGGTTCTATCTAGTTACGCGTTAAACCAACTAGAATTTTTTT	190
	50	PRC26	RTT33-PBS17+tevopreQ1_rv	R	AAAATTCTAGTTGGTTTAACGCGTAACTAGATAGAACCGCGTCTGTATCTATATTCATCATATGAAACACCAAAGATGATATTTTCTTTAA	28008	15.9	91
	51	PRC27	RTT33-PBS17+tevopreQ1+SE_fw	F	GTGCTTAAAGAAAATATCATCTTTGGTGTGTCATACGATGAATATAGATACAGACGCGGTTCTATCTAGTTACGCGTTAAACCAACTAGAA	28124	17.5	91	12G	y	33	17	y	TCTGTATCTATATTCATCATGTTTTAGAGCTAGAAATAGCAAGTTAAAATAAGGCTAGTCCGTTATCAACTTGAAAAAGTGGCACCGAGTCGGTGCTTAAAGAAAATATCATCTTTGGTGTGTCATACGATGAATATAGATACAGACGCGGTTCTATCTAGTTACGCGTTAAACCAACTAGAATTTTTTT	190
	52	PRC28	RTT33-PBS17+tevopreQ1+SE_rv	R	AAAATTCTAGTTGGTTTAACGCGTAACTAGATAGAACCGCGTCTGTATCTATATTCATCGTATGACACACCAAAGATGATATTTTCTTTAA	28000	17.2	91
									if tested
					Silent Edits
					T•A-to-C•G mutation at position 2 of the RT template
					G•C-to-T•A mutation at position 8 of the RT template

## Sheet: table 4
Supplementary Table 4. Raw data of the flow cytometry analysis of CFBE-X transfected with pPEAR-CFTR, pCMV-PE6c and pegRNA variants, this data is displayed in figure 3 in the manuscript.
sample	neg	pos	pegRNA_PEAR_1	pegRNA_PEAR_2	pegRNA_PEAR_3	pegRNA_PEAR_4	pegRNA_PEAR_5	pegRNA_PEAR_6	pegRNA_PEAR_7	pegRNA_PEAR_8	pegRNA_PEAR_9	pegRNA_PEAR_10	pegRNA_PEAR_11	pegRNA_PEAR_12
pecentage of fluorescent cells in healthy cell, biological triplicates	0.8	12.1	1.72	2.93	1.16	4.9	3.12	5	3.71	2.44	5.29	2.45	3.41	3.68
	0.85	7.03	3.4	3.56	3.21	3.72	2.57	2.22	2.64	3.24	7.06	3.98	0.77	3.87
	1.15	15	2.5	3.12	3.24	5.43	8.88	3.72	2.38	3.11	7	2.5	0.69	4.54
mean	0.933333	11.3767	2.54	3.20333	2.53667	4.68333	4.85667	3.64667	2.91	2.93	6.45	2.97667	1.62333	4.03
SD	0.15456	3.29369	0.68644	0.26386	0.973527	0.714718	2.85377	1.13611	0.575558	0.350523	0.82061	0.709757	1.26379	0.368872
SE	0,13901	1,6687	0,39632	0,15234	0,56207	0,41264	1,64763	0,65594	0,3323	0,20237	0,47378	0,53468	0,72965	0,21297
significance	a	b	c	c	c	c	c	c	c	c	d	c	c	c
normalized to pos	0.0703194	1.06358	0.151187	0.257545	0.101963	0.430706	0.274246	0.439496	0.326106	0.214474	0.464987	0.215353	0.299736	0.323469
	0.0747143	0.617931	0.298857	0.312921	0.282156	0.326985	0.225901	0.195136	0.232054	0.284793	0.620568	0.349839	0.0676824	0.34017
	0.101084	1.31849	0.219748	0.274246	0.284793	0.477293	0.780545	0.326985	0.2092	0.273367	0.615294	0.219748	0.0606505	0.399062
*100	7.03194	106.358	15.1187	25.7545	10.1963	43.0706	27.4246	43.9496	32.6106	21.4474	46.4987	21.5353	29.9736	32.3469
	7.47143	61.7931	29.8857	31.2921	28.2156	32.6985	22.5901	19.5136	23.2054	28.4793	62.0568	34.9839	6.76824	34.017
	10.1084	131.849	21.9748	27.4246	28.4793	47.7293	78.0545	32.6985	20.92	27.3367	61.5294	21.9748	6.06505	39.9062
mean	8.20393	100	22.3264	28.157	22.2971	41.1661	42.6897	32.0539	25.5787	25.7545	56.695	26.1647	14.269	35.4234
SD	1.35857	28.9513	6.03375	2.31931	8.55723	6.28232	25.0844	9.98635	5.05911	3.08107	7.21309	6.23871	11.1086	3.24236
SE	0.784372	16.715	3.48359	1.33905	4.94052	3.6271	14.4825	5.76562	2.92088	1.77886	4.16448	3.60192	6.41354	1.87198
significance	a	b	ab	ab	ab	ab	ab	ab	ab	ab	ab	ab	a	ab

## Sheet: table 5 
Supplementary Table 5. Raw data LNP characterization of the different methods, this data is displayed in figure 4 in the manuscript.
Experiment		Conditions			Statstics
Zetapotential	without cargo	RNA	RNA+chitosan		ANOVA Table	SS	df	MS
	8.3	7.8	8.4		Treatment (between columns)	13.93	2	6.964
	16.6	13.1	13.4		Residual (within columns)	66.01	6	11
	14.8	11.2	9.7		Total	79.94	8
Polydispersity Index	without cargo	RNA	RNA+chitosan		Tukey's Multiple Comparison Test	Mean Diff.	q	Significant? P < 0.05?	Summary	95% CI of diff
	0.186	0.148	0.1801		without cargo vs RNA	2.533	1.323	No	ns	-5.776 to 10.84
	0.2371	0.143	0.1619		without cargo vs RNA+chitosan	2.733	1.427	No	ns	-5.576 to 11.04
	0.2	0.1712	0.1609		RNA vs RNA+chitosan	0.2	0.1044	No	ns	-8.109 to 8.509
Dynamic light scattering	Size(um)	RNA+chitosan	RNA	without cargo	ANOVA Table	SS	df	MS
	6.54	0	0	0	Treatment (between columns)	0.004666	2	0.002333
	5.5	0	0	0	Residual (within columns)	0.002081	6	0.0003468
	4.62	0	0	0	Total	0.006747	8
	3.89	0	0	0
	3.27	0	0	0	Tukey's Multiple Comparison Test	Mean Diff.	q	Significant? P < 0.05?	Summary	95% CI of diff
	2.75	0	0	0	without cargo vs RNA	0.05363	4.988	Yes	*	0.006979 to 0.1003
	2.312	0	0	0	without cargo vs RNA+chitosan	0.04007	3.726	No	ns	-0.006587 to 0.08672
	1.944	0	0	0	RNA vs RNA+chitosan	-0.01357	1.262	No	ns	-0.06022 to 0.03309
	1.635	0	0	0
	1.375	0	0	0
	1.156	0	0	0
	0.972	0	0	0
	0.818	0	0.17	0.12
	0.687	0	0.42	0.31
	0.578	0	0.93	0.7
	0.486	0.29	1.86	1.44
	0.409	0.89	3.32	2.66
	0.344	2.25	5.37	4.44
	0.289	4.78	7.8	6.69
	0.243	8.5	10.23	9.12
	0.2044	12.68	12.09	11.22
	0.1719	15.87	12.95	12.49
	0.1445	16.73	12.35	12.68
	0.1215	14.68	10.69	11.43
	0.1022	10.85	8.33	9.39
	0.0859	6.73	5.86	6.98
	0.0723	3.5	3.71	4.68
	0.0608	1.52	2.12	2.84
	0.0511	0.56	1.09	1.56
	0.043	0.17	0.5	0.77
	0.0361	0	0.21	0.34
	0.0304	0	0	0.14
	0.02555	0	0	0
	0.02148	0	0	0
	0.01806	0	0	0
	0.01519	0	0	0
	0.01277	0	0	0
	0.01074	0	0	0
	0.00903	0	0	0
	0.0076	0	0	0
	0.00639	0	0	0
	0.00537	0	0	0
	0.00452	0	0	0
	0.0038	0	0	0
	0.00319	0	0	0
	0.00269	0	0	0
	0.00226	0	0	0
	0.0019	0	0	0
	0.0016	0	0	0
	0.00134	0	0	0
	0.00113	0	0	0
	0.00095	0	0	0
Transfection	neg	PEI	LNP with cholesterol	LNP with BotaniChol	ANOVA Table	SS	df	MS
	1.55	12.7	25.7	15.3	Treatment (between columns)	837.7	3	279.2
	1.01	13.8	24.7	27.4	Residual (within columns)	113.1	8	14.14
	1.3	14.3	18.9	17.2	Total	950.9	11
					Tukey's Multiple Comparison Test	Mean Diff.	q	Significant? P < 0.05?	Summary	95% CI of diff
					neg vs PEI	-12.31	5.671	Yes	*	-22.15 to -2.480
					neg vs LNP with cholesterol	-21.81	10.05	Yes	***	-31.65 to -11.98
					neg vs LNP with BotaniChol	-18.68	8.604	Yes	**	-28.51 to -8.847
					PEI vs LNP with cholesterol	-9.5	4.376	No	ns	-19.33 to 0.3331
					PEI vs LNP with BotaniChol	-6.367	2.932	No	ns	-16.20 to 3.466
					LNP with cholesterol vs LNP with BotaniChol	3.133	1.443	No	ns	-6.700 to 12.97

## Sheet: table 6
Supplementary Table 6. Raw data of the flow cytometry analysis of CFBE-X transfected with pPEAR-CFTR and pCMV-PE6c and pegRNA variants delivered with LNPS, this data is displayed in figure 5 in the manuscript.
sample	neg	pos	pegRNA_PEAR_4	pegRNA_PEAR_5	pegRNA_PEAR_9
pecentage of fluorescent cells in healthy cell, biological triplicates	0.99	25.7	13.6	11.4	11
	0.93	24.7	14.1	11.7	12.8
	0.85	18.9	10	8.64	13.7
mean	0.923333	23.1	12.5667	10.58	12.5
SD	0.0573488	2.99778	1.82635	1.37724	1.1225
SE	0,03311	3,06751	1,05444	0,79515	0,64807
significance	a	b	c	c	c
	4.28571	111.255	58.8745	49.3506	47.619
normalized to pos	4.02597	106.926	61.039	50.6494	55.4113
	3.67965	81.8182	43.29	37.4026	59.3074
mean	3.99711	100	54.4012	45.8009	54.1126
SD	0.248263	12.9774	7.90628	5.96209	4.8593
SE	0.143335	7.4925	4.56469	3.44222	2.80552
significance	a	b	c	c	c

## Sheet: table 7
Supplementary Table 7. Raw data of the sequencing analysis of CFBE-X transfected with pCMV-PE6c and pegRNA variants, this data is displayed in figure 6 in the manuscript.
sample	neg	pegRNA_genomic_CFTR_4	pegRNA_genomic_CFTR_5	pegRNA_genomic_CFTR_9	pegRNA_genomic_CFTR_10	pegRNA_genomic_CFTR_12
pecentage of fluorescent cells in healthy cell, biological triplicates	0.859569	0.883262	0.877217	0.873368	0.874878	0.875223
	0.840375	0.887949	0.882759	0.866303	0.862827	0.876906
	0.79281	0.889252	0.882852	0.874866	0.875783	0.864745
mean	0.830918	0.886821	0.880943	0.871512	0.871163	0.872291
SD	0.0280628	0.00257247	0.00263446	0.00373396	0.00590581	0.0053798
SE	0,0162	0,00149	0,00152	0,00216	0,00341	0,00311
significance	b	a	a	a	ab	ab
